# Supplementary material for: Investigating the Influence of Conventional vs. Ultra-High Dose Rate Proton Irradiation Under Normoxic or Hypoxic Conditions on Multiple Developmental Endpoints in Zebrafish Embryos
Source: Cancers (Basel). 2025 Aug 3;17(15):2564. doi: 10.3390/cancers17152564 (PMC12345739; doi:10.3390/cancers17152564)
Supplement: Supplementary file 1 [file cancers-17-02564-s001.zip]

Archive with 1 entries (1 files):
- cancers-3746817-supplementary.pdf
